# Supplementary material for: Evolution of Salmonella Typhi outer membrane protein-specific T and B cell responses in humans following oral Ty21a vaccination: A randomized clinical trial
Source: PLoS One. 2017 Jun 1;12(6):e0178669. doi: 10.1371/journal.pone.0178669 (PMC5453566; doi:10.1371/journal.pone.0178669)
Supplement: S4 File — (XLSX) [file pone.0178669.s005.xlsx]

## Sheet: Figure 2C
% ASC	Vaccinated	Vaccinated	Vaccinated	Vaccinated	Ctrl	Ctrl	Ctrl	Ctrl
day post vaccination	0	11	25	60	0	11	25	60
	3.93	5.27	7.81	2.94	13.4	9.86	9.97	14.3
	4.99	5.02	6.7	5.59	3.1	4.07	12.6	2.95
	2.38	2.84	6.82	5.33	13.3	18.2	19.5	17.2
	3.77	7.2	4.53	4.36	4.71	10.1	8.03	3.88
	6.2	3.96	10.6	9.6	2.99	2.91	3.19	4.31
	2.65	2.71	4.45	2.93
	10.6	7.52	8.77	15.7
	3.07	6.27	7.09	6.9
	1.64	3.12	3.06	1.32
	14.8	14.4	15.8	14.4
	0.22	0.86	2.85	1.91
	1.2	2.92	2.16	4.96
	6.65	7.67	12.9	6.97
	12.8	14.1	15.8	12.4

## Sheet: Figure 2D
% ABC	Vaccinated	Vaccinated	Vaccinated	Vaccinated	Ctrl	Ctrl	Ctrl	Ctrl
day post vaccination	0	11	25	60	0	11	25	60
	3.38	3.88	3.18	2.82	3.53	3.04	3.33	2.84
	6.83	5.18	4	3.52	0.65	1.13	1.26	1.04
	6.48	8.76	7.75	6.39	4.82	2.83	2.73	2.65
	4.43	3.43	4.66	5.3	4.14	2.72	3.02	3.42
	4.8	3.42	3.02	4.74	1.65	2.63	3.1	2.18
	5.96	3.19	3.84	3.84
	4.82	3.91	4.33	4.05
	3.67	5.49	2.48	4.27
	4.52	2.59	4.37	4.51
	4.87	3.45	2.95	5.32
	2.09	1.67	3.52	2.27
	3.66	4.54	4.08	5.02
	3.31	3.3	5.13	3.88
	7	5.79	3.58	4.56

## Sheet: Figure 3A
IgM -log2x40	Vaccinated	Vaccinated	Vaccinated	Vaccinated
day post vaccination	0	11	25	60
1	2.5	5.5	3.5	4
2	2.83	2.83	2.5	2.83
3	2.83	2.83	3.16	3.5
4	3.33	3.5	3.5	3.375
5	1	1.16	1.83	0.5
6	2.5	2.5	2.5	2.5
7	1	3.83	2.5	1.5
8	4.5	4.5	7.3	4.5
9	2.5	3.83	4.16	3.16
10	2.5	3.83	2.83	2.5
11	1.5	2.83	3.5	2.5
12	4.5	5.5	4.16	4.5
13	2.83	3.83	2.5	3.375
14	1.16	3.5	2.5	2.5

## Sheet: Figure 3B
IgG -log2x40	Vaccinated	Vaccinated	Vaccinated	Vaccinated
day post vaccination	0	11	25	60
1	0	0	0	0
2	0	0	0	0
3	0	1	0	0
4	0	0	0.75	1.5
5	0	0	1.5	0
6	0	0	1.5	0
7	0	3.5	1.5	2
8	1.3	1.5	4.16	1.3
9	0	2.5	4.5	3.83
10	0	4.83	3.5	2.83
11	1.5	3.5	5.83	2.5
12	4	5.25	5.83	7.5
13	4.5	8	7.25	7.33
14	4.5	6.16	7.16	7.83

## Sheet: Figure 3C
IgM -log2x40	Vaccinated	Vaccinated	Vaccinated	Vaccinated	Ctrl	Ctrl	Ctrl	Ctrl
day post vaccination	0	11	25	60	0	11	25	60
	2.5	5.5	3.5	4	4.5	3.5	3.5	3.5
	2.83	2.83	2.5	2.83	2.5	1	1	1.5
	2.83	2.83	3.16	3.5	4.5	4.25	5.5	5
	3.33	3.5	3.5	3.375	2.5	2.5	2.5	2.5
	1	1.16	1.83	0.5	1.5	3	2.5	3
	2.5	2.5	2.5	2.5
	4.5	4.5	7.3	4.5
	2.5	3.83	4.16	3.16
	2.5	3.83	2.83	2.5
	1.5	2.83	3.5	2.5
	1.16	3.5	2.5	2.5
	2.83	3.83	2.5	3.375
	4.5	5.5	4.16	4.5
	1	3.83	2.5	1.5

## Sheet: Figure 3D
IgG -log2x40	Vaccinated	Vaccinated	Vaccinated	Vaccinated	Ctrl	Ctrl	Ctrl	Ctrl
day post vaccination	0	11	25	60	0	11	25	60
	0	0	0	0	0	0	0	0
	0	0	0	0	2.5	2.75	2.5	3.5
	0	1	0	0	0	1.5	1.5	1.5
	0	0	0.75	1.5	0	0	0	0
	0	0	1.5	0	1.5	1.5	1.5	1.5
	0	0	1.5	0
	1.3	1.5	4.16	1.3
	0	2.5	4.5	3.83
	0	4.83	3.5	2.83
	1.5	3.5	5.83	2.5
	4.5	6.16	7.16	7.83
	4.5	8	7.25	7.33
	4	5.25	5.83	7.5
	0	3.5	1.5	2

## Sheet: Figure 3E
IgA -log2x2	Vaccinated	Vaccinated	Vaccinated	Vaccinated
Day post vaccination	0	11	25	60
	3.44488	1.78147	3.58607	2.25632
	1.19237	1.27986	3.70763	1.46771
	1.99045	2.24417	2.21631	2.71739
	1.12613	5.03876	5.19391	5.11364
	4.1744	2.54582	5.65611	4.42043
	2.74725	3.06372	3.42466	5.0578
	1.98413	8.27815	5.66751	3.6157
	0	0	5.64516	0
	3.79427	0	0	5.11247
	2.54582	3.02663	2.82167	3.01205
	1.37112	1.5121	2.08914	2.94118
	0	3.49162	3.69979	5.48589
	1.70454	1.39405	1.5275	4.4964
	1.20192	6.68724	4.58249	3.07882

## Sheet: Figure 4C
% TT specific CD4+ CD40L+	Vaccinated	Vaccinated	Vaccinated	Vaccinated	Ctrl	Ctrl	Ctrl	Ctrl
day post vaccination	0	11	25	60	0	11	25	60
	0.045	0.036	0.063	0.071	0.14	0.35	0.257	0.41
	0.299	0.152	0	0	0.098	0.21	0	0.14
	0	0.486	0.202	0.163	0	0	0.227	0
	0.803	0.734	0.851	0.483	0.45	0.39	0	0.23
	0.221	0.347	0.415	0	0.13	0	0.28	0.07
	0	0.06	0	0.319
	0.1	0.155	0.257	0.311
	0.09	0.084	0.05	0.104
	0.163	0.09	0.221	0.276
	0.105	0.105	0	0
	0	0	0	0
	0.021	0.019	0.133	0.416
	0.34	0.16	0.12	0.06
	0.32	0.21	0.28	0.12

## Sheet: Figure 4D
% OmpC/F specific CD4+ CD40L+	Vaccinated	Vaccinated	Vaccinated	Vaccinated	Ctrl	Ctrl	Ctrl	Ctrl
day post vaccination	0	11	25	60	0	11	25	60
	0.01	0.05	0.23	0.31	0.14	0	0	0.24
	0.2	0.68	0.39	0.94	0.062	0.02	0	0.11
	0.03	0.32	0.57	0.15	0	0	0.29	0.1
	0.11	0	0.66	0.6	0.2	0.3	0.33	0.33
	0.35	0.38	0.19	1.87	0.03	0.18	0.1	0.24
	0.37	0.04	0.76	0.59
	0.07	0	0.08	0.32
	0.06	0	0.44	0.1
	0	0.3	0.44	0.75
	0.47	0	0.94	0.63
	0.18	0.32	0.54	0.33
	0	0	0	0
	0.22	0.25	0.3	0.31
	0.019	0.075	0.47	0.059

## Sheet: Figure 4F
% Polyfunctional CD4+ T cells	Vaccinated	Vaccinated
day post vaccination	11	60
1	12.5	16.05
2	5.48	14.68
3	48.01	54.6
4	4.95	8.26
5	5.88	7.48
6	15.15	28.17
7	10.52	16.25
8	11.5	12.7
